# Supplementary material for: Structural evolution during inverse vulcanization
Source: Nat Commun. 2024 Jun 29;15:5507. doi: 10.1038/s41467-024-49374-y (PMC11217493; doi:10.1038/s41467-024-49374-y)
Supplement: Supplementary file 3 — Source Data [file 41467_2024_49374_MOESM3_ESM.xlsx]

## Sheet: Sheet1
Compound 1
C	-8.41728	-5.42002	0.95588
C	-7.33486	-5.62042	1.8037
C	-6.05921	-5.21981	1.4199
C	-5.8739	-4.61731	0.179994
C	-6.95703	-4.41112	-0.665142
C	-8.24699	-4.79837	-0.285894
H	-9.40447	-5.73236	1.27404
H	-7.48874	-6.09077	2.76786
H	-5.21541	-5.38356	2.07936
H	-4.8819	-4.31681	-0.135883
H	-6.8026	-3.96992	-1.64315
C	-9.40603	-4.5628	-1.1886
C	-10.449	-5.64373	-1.25387
H	-10.9434	-5.74679	-0.284589
H	-11.2102	-5.42019	-1.99809
H	-9.9831	-6.60419	-1.48774
C	-9.4555	-3.4161	-1.88376
H	-8.70286	-2.64851	-1.74093
S	-10.7047	-3.02995	-3.07185
S	-11.7253	-1.50338	-2.05623
S	-12.7693	-2.47987	-0.558006
C	-14.1268	-3.21419	-1.5146
H	-14.7478	-3.76623	-0.808348
H	-14.717	-2.43814	-1.99848
H	-13.7226	-3.9032	-2.25653
Compound 2
C	-7.95488	-5.9322	-0.307642
C	-6.5849	-5.70326	-0.358371
C	-6.09176	-4.40271	-0.338133
C	-6.97768	-3.33277	-0.264682
C	-8.34765	-3.56185	-0.208622
C	-8.85498	-4.86508	-0.237181
H	-8.33909	-6.94594	-0.308299
H	-5.90122	-6.54269	-0.406327
H	-5.02391	-4.22398	-0.375441
H	-6.60206	-2.31644	-0.253818
H	-9.027	-2.71669	-0.168091
C	-10.3232	-5.11545	-0.224603
C	-10.8819	-5.9509	-1.09891
H	-11.9489	-6.13476	-1.10564
H	-10.2767	-6.44421	-1.85087
C	-11.0904	-4.39691	0.864951
H	-10.7206	-3.38124	1.00745
S	-12.8953	-4.29691	0.655012
S	-13.1033	-2.61249	-0.540345
H	-10.9368	-4.92097	1.81454
S	-12.9187	-3.16339	-2.53399
C	-11.1694	-2.79497	-2.86013
H	-10.5234	-3.46962	-2.3022
H	-11.0235	-2.95538	-3.92977
H	-10.951	-1.7557	-2.61965
Compound 3
C	-9.31193	-5.05729	0.505864
C	-8.61243	-5.17077	1.70224
C	-7.30074	-4.71705	1.78771
C	-6.69356	-4.14476	0.673566
C	-7.39707	-4.0171	-0.517096
C	-8.71429	-4.47059	-0.610355
H	-10.3344	-5.41523	0.442028
H	-9.09158	-5.61567	2.56625
H	-6.75294	-4.81031	2.71776
H	-5.67049	-3.79287	0.733265
H	-6.93093	-3.56176	-1.384
C	-9.464	-4.37332	-1.89649
C	-9.84806	-5.69708	-2.50337
H	-10.2163	-6.36589	-1.72254
H	-10.604	-5.59065	-3.27851
H	-8.96211	-6.17363	-2.93488
C	-9.74642	-3.18046	-2.45951
S	-10.4259	-3.08172	-4.10035
S	-12.1613	-1.96005	-3.79921
S	-9.51866	-1.66472	-1.54533
S	-8.33492	-0.493831	-2.79218
S	-13.4809	-3.22367	-2.82297
S	-9.62682	0.468844	-4.10482
C	-10.4612	1.61035	-2.96957
H	-11.1699	2.18232	-3.56968
H	-11.0066	1.03683	-2.21893
H	-9.7452	2.28179	-2.49879
C	-13.0755	-2.86261	-1.08486
H	-13.1343	-1.79149	-0.900556
H	-13.8251	-3.37926	-0.483693
H	-12.084	-3.23495	-0.833887
radical 3°
C	-7.76521	-6.03244	0.309525
C	-7.07858	-5.55335	1.41225
C	-7.21665	-4.22445	1.80869
C	-8.0581	-3.38005	1.0849
C	-8.74747	-3.84749	-0.020226
C	-8.6176	-5.19249	-0.445952
H	-7.63715	-7.06739	0.017503
H	-6.42869	-6.21883	1.96854
H	-6.67913	-3.85261	2.67243
H	-8.17911	-2.34717	1.39025
H	-9.41025	-3.17172	-0.548129
C	-9.3169	-5.69505	-1.59056
C	-9.2888	-7.15305	-1.93499
H	-9.551	-7.7767	-1.07462
H	-9.99204	-7.37582	-2.73795
H	-8.29196	-7.46795	-2.26693
C	-10.1392	-4.79236	-2.43456
H	-10.279	-5.19182	-3.43849
S	-11.8208	-4.63548	-1.66345
S	-12.6208	-3.07869	-2.78092
S	-11.6767	-1.38171	-2.03067
C	-12.5158	-1.223	-0.428914
H	-12.0708	-0.365384	0.076877
H	-13.5816	-1.05557	-0.572882
H	-12.3445	-2.12245	0.163116
H	-9.73387	-3.78175	-2.50129
Compound 4
C	-8.60188	-4.34965	0.456855
C	-7.73552	-3.27274	0.603787
C	-7.02632	-2.79423	-0.494014
C	-7.18217	-3.40614	-1.73325
C	-8.04856	-4.48545	-1.87881
C	-8.76792	-4.96681	-0.784637
H	-9.17189	-4.70812	1.3076
H	-7.61684	-2.80609	1.5747
H	-6.35247	-1.95299	-0.383257
H	-6.63425	-3.04029	-2.59355
H	-8.17089	-4.9366	-2.85619
C	-9.79674	-6.08467	-0.92029
C	-9.36995	-7.21698	-1.85913
H	-8.45345	-7.66863	-1.47613
H	-10.1445	-7.98455	-1.90788
H	-9.17174	-6.87228	-2.87464
C	-11.1106	-5.39824	-1.29867
S	-11.236	-5.15936	-3.06006
S	-12.5047	-3.52506	-3.27824
S	-12.1918	-4.90415	-0.199375
H	-9.96195	-6.5032	0.07349
S	-11.1867	-1.9322	-3.36061
C	-10.725	-1.75362	-1.61155
H	-10.121	-2.60264	-1.29113
H	-10.1246	-0.844916	-1.54952
H	-11.6152	-1.65934	-0.991562
Compound 5
C	-7.76902	-6.0092	0.779171
C	-6.56555	-6.01969	1.4749
C	-5.70135	-4.93401	1.3898
C	-6.04849	-3.83411	0.609832
C	-7.25281	-3.8204	-0.080362
C	-8.11977	-4.91368	-0.010808
H	-8.45542	-6.84352	0.866999
H	-6.30893	-6.87194	2.09299
H	-4.76546	-4.93974	1.93554
H	-5.38053	-2.98369	0.542803
H	-7.52262	-2.95884	-0.681801
C	-9.38213	-4.92499	-0.794508
C	-9.80282	-6.01487	-1.44748
H	-9.21266	-6.92353	-1.43361
H	-10.742	-6.03102	-1.98583
C	-10.2014	-3.67778	-0.800951
S	-10.7071	-3.29177	-2.46453
S	-11.8901	-1.60168	-2.27131
S	-10.5786	-2.84262	0.531985
S	-13.6735	-2.28099	-1.4736
C	-14.5092	-2.8761	-2.97371
H	-15.4832	-3.24851	-2.65354
H	-14.6428	-2.06702	-3.68891
H	-13.9414	-3.69093	-3.42109
Compound 6
C	-7.62268	-6.24018	0.523175
C	-6.32223	-6.13041	0.999344
C	-5.62421	-4.93493	0.861414
C	-6.23715	-3.84591	0.250293
C	-7.5375	-3.95268	-0.22579
C	-8.2393	-5.15508	-0.105167
H	-8.17407	-7.16276	0.66405
H	-5.85839	-6.97668	1.492
H	-4.61204	-4.84923	1.23798
H	-5.70286	-2.90933	0.144644
H	-8.00785	-3.09898	-0.701428
C	-9.61575	-5.27158	-0.648022
C	-10.0664	-6.40299	-1.20664
H	-9.41963	-7.26967	-1.29845
C	-10.4881	-4.06319	-0.544939
S	-10.7568	-3.40121	-2.1692
S	-12.0136	-1.77483	-1.89058
S	-11.0848	-3.50991	0.84795
S	-11.6846	-6.62042	-1.88521
S	-12.0038	-8.6335	-1.43159
S	-13.8542	-2.61691	-1.46069
S	-10.9384	-9.68834	-2.86169
C	-14.3892	-3.11447	-3.12404
H	-13.703	-3.8599	-3.52529
H	-15.3773	-3.56151	-3.0067
H	-14.4501	-2.25245	-3.78554
C	-12.013	-9.48819	-4.31097
H	-11.5226	-10.0052	-5.13638
H	-12.9899	-9.9304	-4.12502
H	-12.1094	-8.43023	-4.55365
Compound 7
C	-8.00759	-6.0756	1.06639
C	-6.83491	-5.63361	1.6658
C	-6.08123	-4.62733	1.07105
C	-6.51249	-4.05806	-0.123015
C	-7.68588	-4.49442	-0.722834
C	-8.43736	-5.5215	-0.143044
H	-8.61183	-6.83209	1.55303
H	-6.51755	-6.06644	2.60708
H	-5.16888	-4.28041	1.54115
H	-5.93488	-3.26859	-0.588781
H	-8.01118	-4.04438	-1.65368
C	-9.66854	-6.01893	-0.804101
C	-10.0409	-7.30503	-0.740422
H	-9.41398	-8.04332	-0.251185
C	-10.4986	-5.00833	-1.53127
S	-10.1898	-5.14985	-3.27044
S	-11.2276	-3.5787	-4.12455
S	-11.4975	-3.97465	-0.794966
S	-11.5788	-7.89006	-1.3645
S	-10.905	-9.56089	-2.43627
H	-12.4646	-4.07782	-3.93749
S	-9.87112	-8.76541	-4.04158
C	-11.2412	-8.14368	-5.05596
H	-11.8193	-7.42307	-4.4767
H	-10.7904	-7.63659	-5.91024
H	-11.8717	-8.9627	-5.39722
Compound 8
C	-7.12745	-6.03936	0.16928
C	-6.13167	-5.82299	1.11569
C	-6.04835	-4.59827	1.76781
C	-6.96169	-3.59116	1.46945
C	-7.95551	-3.80411	0.52296
C	-8.0479	-5.03461	-0.130597
H	-7.18287	-6.98646	-0.35644
H	-5.41832	-6.60817	1.3358
H	-5.27201	-4.4268	2.50404
H	-6.89961	-2.63512	1.97538
H	-8.66428	-3.019	0.290727
C	-9.12721	-5.29735	-1.11258
C	-9.9322	-6.37904	-0.993701
H	-9.86513	-7.08618	-0.175522
C	-9.35325	-4.43175	-2.2625
S	-10.6818	-4.98441	-3.26664
S	-8.5357	-3.08224	-2.71544
S	-11.1617	-6.69123	-2.16026
Compound 9
C	-13.4521	-3.7474	-2.11708
H	-13.3261	-4.38506	-1.23968
H	-12.8888	-4.19929	-2.93615
H	-14.5089	-3.7359	-2.3919
C	-12.9558	-2.32982	-1.82875
H	-13.1194	-1.69911	-2.70938
H	-13.5338	-1.88581	-1.01337
C	-11.497	-2.27568	-1.44674
C	-11.0638	-2.00234	-0.214296
H	-11.8337	-1.84829	0.542612
C	-9.64841	-1.88101	0.260558
H	-9.30967	-2.84937	0.649444
H	-8.99267	-1.64631	-0.584172
C	-9.49663	-0.818174	1.35047
H	-10.1397	-1.07322	2.20145
H	-9.85306	0.145871	0.969575
C	-8.05554	-0.672758	1.83218
H	-7.41742	-0.414807	0.980271
H	-7.70057	-1.64082	2.20201
C	-7.90926	0.383012	2.92485
H	-8.51658	0.126666	3.79698
H	-6.87314	0.478297	3.25507
H	-8.23913	1.36167	2.56666
S	-10.3752	-2.58743	-2.81283
S	-9.18448	-4.18194	-2.17349
S	-10.3157	-5.89881	-2.41861
C	-10.2277	-6.11021	-4.22013
H	-9.19375	-6.2263	-4.53957
H	-10.7934	-7.0116	-4.45895
H	-10.6859	-5.25398	-4.71513
Compound 10
C	-13.0692	-3.05972	-2.36433
H	-12.4221	-3.41603	-3.1669
H	-13.0552	-1.96757	-2.37001
H	-14.0861	-3.39542	-2.57613
C	-12.601	-3.59605	-1.00875
H	-13.2721	-3.25445	-0.215923
H	-12.6508	-4.68998	-1.01047
C	-11.2051	-3.16341	-0.651568
C	-10.9336	-2.31347	0.352479
H	-11.789	-1.92852	0.906321
C	-9.63064	-1.83885	0.794784
H	-8.75034	-2.25562	0.313775
C	-9.48389	-0.936063	1.77001
H	-10.3758	-0.519416	2.23881
C	-8.17043	-0.416963	2.2678
H	-7.35508	-0.931496	1.7525
H	-8.07267	-0.650304	3.33409
C	-8.04542	1.0986	2.07589
H	-8.85384	1.62354	2.59089
H	-7.0978	1.46783	2.47269
H	-8.09928	1.35763	1.01656
S	-9.87761	-3.70536	-1.71883
S	-10.0197	-5.78678	-1.63202
S	-11.334	-6.35148	-3.13705
C	-10.2701	-6.18364	-4.59855
H	-9.40344	-6.83705	-4.51661
H	-10.8726	-6.47534	-5.45964
H	-9.9567	-5.14611	-4.71134
Compound 11
C	-10.053	-4.8626	-1.38966
H	-9.09816	-4.50546	-0.997549
H	-10.1827	-4.44134	-2.38843
H	-9.99819	-5.94968	-1.47423
C	-11.2099	-4.44537	-0.477035
H	-12.1524	-4.8426	-0.863305
H	-11.0686	-4.8825	0.516614
C	-11.3654	-2.95828	-0.358956
C	-12.4416	-2.18944	-0.679929
H	-13.3576	-2.60731	-1.07854
C	-12.2385	-0.795805	-0.43284
H	-12.9802	-0.030851	-0.625759
C	-11.0077	-0.509818	0.073064
C	-10.4442	0.824599	0.461601
H	-11.1941	1.58051	0.213426
H	-9.56108	1.04695	-0.145643
C	-10.0822	0.91651	1.94716
H	-9.30151	0.197133	2.20384
H	-9.71754	1.91475	2.19678
H	-10.9543	0.698597	2.56668
S	-10.0767	-1.9662	0.253719
Transition state TS34
C	-7.87852	-4.52381	0.584036
C	-6.7216	-5.07656	1.1166
C	-6.26816	-6.31097	0.658075
C	-6.97894	-6.9858	-0.327235
C	-8.13417	-6.42742	-0.867276
C	-8.59039	-5.19055	-0.417576
H	-8.2313	-3.56213	0.945604
H	-6.17549	-4.54724	1.88844
H	-5.36688	-6.74589	1.07359
H	-6.63502	-7.95022	-0.68157
H	-8.69074	-6.952	-1.63449
C	-9.85431	-4.58272	-0.994052
C	-10.9253	-4.32497	0.103963
H	-10.4511	-4.41561	1.08091
H	-11.3665	-3.33046	0.037639
H	-11.7228	-5.06475	0.036084
C	-9.60462	-3.46904	-1.9059
S	-10.8063	-2.78504	-2.91375
S	-12.6462	-3.70318	-2.46096
S	-7.95939	-3.00595	-2.20013
S	-8.07439	-1.45436	-3.61224
S	-11.038	-6.31298	-3.414
S	-9.18587	-6.18628	-4.29278
H	-10.328	-5.3474	-1.74076
S	-7.83245	0.248206	-2.45804
S	-8.98897	-4.36752	-5.33762
C	-10.485	-4.39111	-6.35709
H	-10.5727	-3.40679	-6.81813
H	-10.4124	-5.16127	-7.12401
H	-11.3496	-4.57963	-5.71673
C	-9.50396	0.462378	-1.78072
H	-9.47784	1.3793	-1.19057
H	-10.2345	0.558609	-2.58212
H	-9.75821	-0.376027	-1.13209
S	-13.6366	-2.22454	-1.38746
C	-14.2353	-1.14646	-2.72364
H	-14.8431	-0.376094	-2.24789
H	-13.3975	-0.678485	-3.23883
H	-14.8453	-1.71452	-3.42311
Transition state TS45
C	-7.99824	-5.91619	0.732013
C	-7.0195	-6.0039	1.71136
C	-6.05615	-5.00584	1.82333
C	-6.08502	-3.91742	0.956714
C	-7.08094	-3.81187	-0.004571
C	-8.05568	-4.81055	-0.128061
H	-8.7475	-6.69599	0.652051
H	-7.00632	-6.85259	2.38452
H	-5.28283	-5.07963	2.5787
H	-5.32905	-3.14485	1.03081
H	-7.09738	-2.96589	-0.678824
C	-9.1083	-4.76075	-1.15498
C	-9.3749	-6.02423	-1.92721
H	-8.68921	-6.81647	-1.63584
H	-10.4049	-6.36829	-1.78743
C	-9.86451	-3.60291	-1.40566
S	-11.0046	-3.80395	-2.81142
S	-11.9521	-1.98399	-2.9993
S	-9.84299	-2.22181	-0.472763
H	-9.24601	-5.84523	-2.99992
S	-13.3982	-1.95208	-1.51503
C	-14.6985	-2.95343	-2.29406
H	-15.5245	-2.99289	-1.5828
H	-15.0354	-2.49723	-3.22291
H	-14.3317	-3.96316	-2.47544
Transition state TS56
C	-8.11671	-6.19872	0.28546
C	-7.09438	-6.47961	1.1807
C	-6.12332	-5.52218	1.45777
C	-6.18378	-4.27757	0.837764
C	-7.2192	-3.9819	-0.035832
C	-8.20619	-4.93736	-0.322273
H	-8.87207	-6.95004	0.085324
H	-7.05499	-7.44969	1.66141
H	-5.31817	-5.74788	2.14681
H	-5.42096	-3.53379	1.03405
H	-7.2541	-3.01727	-0.52439
C	-9.27947	-4.65143	-1.28108
C	-9.64844	-5.73997	-2.25062
H	-9.00346	-6.61099	-2.14834
C	-9.94005	-3.40642	-1.32391
S	-10.8881	-3.15694	-2.85452
S	-12.2508	-1.66737	-2.42353
S	-9.95337	-2.29885	-0.083425
S	-11.3995	-6.31367	-2.09458
S	-11.2241	-7.99813	-0.894002
H	-9.55877	-5.39495	-3.28321
S	-10.5008	-9.50496	-2.12924
S	-13.6456	-2.59095	-1.1998
C	-11.9822	-9.86573	-3.11387
H	-11.7089	-10.6588	-3.81056
H	-12.7932	-10.2009	-2.46995
H	-12.277	-8.97845	-3.67359
C	-14.5075	-3.63841	-2.40663
H	-13.8039	-4.34689	-2.84411
H	-15.2704	-4.18593	-1.85188
H	-14.9755	-3.03154	-3.17953
Transition state TS78
C	-8.97286	-6.92007	-0.14376
C	-7.87428	-7.00727	0.703652
C	-7.32765	-5.85711	1.26169
C	-7.92604	-4.62763	1.00565
C	-9.05089	-4.54803	0.195411
C	-9.57846	-5.68678	-0.425124
H	-9.34703	-7.82463	-0.610949
H	-7.43064	-7.97537	0.907396
H	-6.45531	-5.91981	1.90117
H	-7.53351	-3.72747	1.46386
H	-9.59408	-3.61516	0.116028
C	-10.7419	-5.60671	-1.36209
C	-11.7342	-6.64454	-1.12009
H	-11.3782	-7.32099	-0.346436
C	-10.7422	-4.625	-2.36446
S	-12.1447	-4.64685	-3.55949
S	-11.393	-5.92125	-4.93749
S	-9.63866	-3.42054	-2.75251
S	-13.243	-6.99478	-1.65528
S	-10.6631	-7.85537	-4.05302
H	-10.1649	-5.33689	-5.06193
S	-8.75075	-7.77605	-4.71631
C	-7.81792	-6.91375	-3.41823
H	-8.47234	-6.34323	-2.75486
H	-7.24945	-7.64146	-2.84912
H	-7.15336	-6.21784	-3.93802
Transition state TS910
C	-13.3407	-2.38961	-2.60302
H	-12.8103	-2.60271	-3.53359
H	-13.2558	-1.32009	-2.39957
H	-14.395	-2.63106	-2.75162
C	-12.7557	-3.2075	-1.44498
H	-13.3132	-2.99759	-0.527573
H	-12.872	-4.27562	-1.6602
C	-11.3016	-2.91962	-1.19812
C	-10.8486	-2.34108	-0.006121
H	-11.6172	-2.1415	0.739912
C	-9.55487	-2.02897	0.323488
H	-8.76947	-2.20246	-0.407058
C	-9.14931	-1.4124	1.62056
H	-10.01	-1.35087	2.29433
C	-8.53496	-0.01575	1.44112
H	-9.2761	0.639626	0.974005
H	-7.69407	-0.082054	0.743516
C	-8.0669	0.578927	2.76637
H	-7.30413	-0.05301	3.22857
H	-7.64021	1.57413	2.62834
H	-8.89882	0.664829	3.47019
S	-10.186	-3.37439	-2.48604
S	-9.14398	-5.01983	-1.65542
H	-8.40659	-2.05479	2.11169
S	-10.4965	-6.58491	-1.69661
C	-10.4621	-7.01636	-3.45968
H	-9.46608	-7.34273	-3.7528
H	-11.1763	-7.82843	-3.6002
H	-10.7712	-6.15518	-4.05219
Transition state TS1011-1
C	-9.90357	-4.82968	-1.37528
H	-9.00683	-4.59467	-0.799421
H	-9.86949	-4.2556	-2.30358
H	-9.88456	-5.89229	-1.62365
C	-11.1665	-4.48736	-0.57825
H	-12.0561	-4.77618	-1.14476
H	-11.1757	-5.06252	0.352583
C	-11.2697	-3.02053	-0.246943
C	-12.3211	-2.24423	-0.699182
H	-13.0552	-2.67505	-1.37203
C	-12.2907	-0.867794	-0.408467
H	-12.6866	-0.145572	-1.11841
C	-11.541	-0.441828	0.685277
C	-11.0203	0.959339	0.830894
H	-11.7964	1.55109	1.33367
H	-10.8667	1.40162	-0.156265
C	-9.73236	1.03105	1.65239
H	-8.91732	0.525759	1.13195
H	-9.44183	2.06773	1.83015
H	-9.86433	0.54441	2.62211
S	-9.99457	-2.27694	0.634508
H	-11.7091	-0.963003	1.62597
Transition state TS1011-2
C	-10.2204	-4.90998	-1.30859
H	-9.20201	-4.52915	-1.40895
H	-10.7348	-4.74314	-2.25688
H	-10.1646	-5.98472	-1.12601
C	-10.9576	-4.20353	-0.163844
H	-11.9594	-4.62628	-0.047566
H	-10.4239	-4.39178	0.775695
C	-11.0999	-2.73151	-0.371558
C	-12.276	-1.98453	-0.41942
H	-13.2447	-2.45989	-0.311396
C	-12.1125	-0.634009	-0.608506
H	-12.9227	0.081381	-0.6708
C	-10.6868	-0.170568	-0.677822
C	-10.2995	0.825051	0.431727
H	-10.856	1.74978	0.241494
H	-9.23855	1.07015	0.325823
C	-10.5876	0.324674	1.84294
H	-10.0581	-0.610525	2.03722
H	-10.2648	1.05846	2.58362
H	-11.6548	0.142702	1.984
S	-9.68539	-1.72114	-0.599765
H	-10.4676	0.291705	-1.64621
